# Supplementary material for: Immune responses to vaginal candidiasis in African women: A scoping review of cytokine profiles, T-cell activation, and gene expression
Source: PLoS One. 2025 Apr 23;20(4):e0322072. doi: 10.1371/journal.pone.0322072 (PMC12017564; doi:10.1371/journal.pone.0322072)
Supplement: S2 File — (XLSX) [file pone.0322072.s002.xlsx]

## Sheet: Study Characteristics
Article ID	DOI	Year	Country of study	Study_population	Min Age (Yrs)	Max Age (Yrs)	Sample_Size	Diagnostic Methods	Study Design	Inclusion Criteria	Exclusion Criteria	Samples used	Statistics	Conflict of interest	Ethical approval	Limitations of the study
VVC001	10.1111/aji.13814	2024	Kenya	Women from the Sex Worker Outreach Program—Pumwani Sex Worker Cohort	18	50	108	Microscopy, Transcriptome analysis (Differential gene expressions), In situ fluorescent staining and bioimage analysis, generation of Euclidian distance transform images and measuring the distance between the superficial and basal border of the epithelium	Cohort study	Age 18−50 years; actively engaging in sex work (selfreported); not pregnant/breastfeeding; not menopausal; no prior hysterectomy; and negative for Chlamydia trachomatis, Neisseria gonorrhoeae, and syphilis infection.		ectocervical biopsies from the superior part of the ectocervix	The Mann-Whitney U-test was specifically used to compare the variable of age between the candida group and the control group 4. Fischer’s exact test was employed to analyze the variables of DMPA use, HIV serostatus, bacterial vaginosis, cervicovaginal microbiome composition between the two groups	None	Not mentioned	Vaginal candidiasis was only defined by clinical observations of vaginal discharge and direct microscopy of vaginal smears (wet smear samples). The wet smear samples were classified according to an arbitrary scale without fully defining fungi morphology. Medical questionnaires lacked information on clinical subjective symptoms indicative of candidiasis. They also lacked vaginal biopsies for compa…
VVC002	10.1128/spectrum.01626-21	2022	South Africa	Adolescents in South Africa	15	19	130	ELISA, Multplex PCR, Nugent Score, 16S rRNA gene sequencing, Luminex and Flow Cytometry	Randomized controlled trial (RCT)	Adolescents who were randomized to injectable norethisterone enanthate (Net-En), an etonorgesterol/ ethinyl estradiol vaginal ring (NuvaRing), or oral contraceptives in the UChoose trial (NCT02404038) at baseline and 16 weeks post-randomization		Cervicovaginal secretion, cervico cytobrush samples	Multivariate Linear Regressions: Used to assess the association between genital cytokine concentrations, T-cell phenotypes, and Candida colonization status after adjusting for potential confounders like bacterial STIs, BV, and HSV-2 serology Incidence rates of Candida colonization or hypha formation at the 16-week follow-up visit were calculated per person per time in years within each randomizat…	None mentioned	Ths study was approved by the Division of AIDS and the University of Cape Town (UCT) Health Science Research Ethics Committee (HREC 801/2014), was conducted in full compliance with South African Good Clinical Practice (SA-GCP), ICH76 GCP, and ICMJE guidelines, and was registered at ClinicalTrials.gov (https://clinicaltrials.gov/ct2/show/NCT02404038). Participants 18 years or older provided inform…	The number of adolescents with yeast hyphae was small and no cases of symptomatic VVC occurred in the parent study, which limited this study's ability to make confident conclusions on the relationship between yeast hyphae and microbial and immunological signatures of the FGT
VVC003	10.1371/journal.pone.0224359	2020	Uganda and Zambia	Women of reproductive age 18 - 35 years	18	35	934	PCR, Microscopy (Nugent score), ELISA, electrochemiluminescence (ECL) using the SECTOR Imager 2400	Propective cohort study	Women who had complete laboratory, clinical and demographic data on age, pregnancy, breastfeeding, number of sexual partners, use of condoms and vaginal practices	Being pregnant	Cervical swabs and secretions	The concentrations of immune markers were normalized using Box-Cox power transformation prior to analyses. Generalised mixed effect models were used to estimate mean levels of individual biomarkers and differences between visits by Hormonal Contraceptive and Cervical Vaginal Infection (CVI), as well as individual level changes from pre- to post-infection visits at the time of an incident CVI. Gen…	None mentioned	The study was carried in accordance with the Code of Ethics of the World Medical Association (Declaration of Helsinki). The parent HC-HIV study was carried with subjects’ informed consent and Institutional Review Board approval for human subject research at participating institutions in the United States and Africa. The biomarker sub study protocol received anonhuman subject determination (use of…	The high baseline prevalence of STIs among our research subjects, arelatively smaller number of women acquired new infections by HSV-2, C. trachomatis, T. vaginalis and N. gonorrhea during the study. This limited statistical power to predict incident infections by immune activation and hence increased the possibility of Type 2 error. Furthermore, the laboratory diagnosis of trichomoniasis and yea…

## Sheet: Cytokines and Chemokines
Article ID	DOI	Vaginal Infection screened	Specific infection (For which markers measurements were taken)	Cytokine - Chemokines Measured	Question	Findings	Authors Conclusion
VVC002	10.1128/spectrum.01626-21	Vaginal candidiasis, Bacterial Vaginosis, STIs	Vaginal candidiasis	Cytokines associated with Th17 cell differentiation (IL-1β, IL-6, TNF-α, IL-23, and IL-33), cytokines produced by Th17 cells (IL-17A, IL-17F, IL-21, and IL-22), and cytokines related to Th17 cell regulation (IL-25, IL-31, IFN-γ, and soluble CD40 ligand)	Whats the relationship between candida colonisation and cervicovaginal cytokines	At baseline, neither Candida colonization nor the presence of yeast hyphae drove overall genital tract cytokine status in these South African adolescents, but BV did Addtionally, Women with hypha formation at baseline had higher cervicovaginal concentrations of IL-22 (median, 12.79 pg/mL; IQR, 6.80 to 40.78), a cytokine produced by Th17 cells, compared to those without (median, 6.38 pg/mL; IQR, 4…
VVC002	10.1128/spectrum.01626-21	Vaginal candidiasis, Bacterial Vaginosis, STIs	Vaginal candidiasis	Cytokines associated with Th17 cell differentiation (IL-1β, IL-6, TNF-α, IL-23, and IL-33), cytokines produced by Th17 cells (IL-17A, IL-17F, IL-21, and IL-22), and cytokines related to Th17 cell regulation (IL-25, IL-31, IFN-γ, and soluble CD40 ligand)	How do coinfections influence the relationship between Candida colonization and/or hypha formation and genital immunity?	After adjusting for BV, bacterial STIs, and HSV-2 serology, women with hypha formation, but not those with Candida colonization only, had significantly higher levels of IL-17A (b = 0.41, P = 0.019), IL-17F (b = 0.54, P = 0.044) and IL-22 (b = 0.40, P = 0.0003) compared to those without, with IL-22 remaining statistically significant after adjusting for multiple comparisons (adjusted P = 0.039)	Hypha formation is associated with increased levels of Th17-produced cervicovaginal cytokines, even in the absence of symptoms
VVC003	10.1371/journal.pone.0224359	Bacterial Vaginosis (BV), Chlamydia trachomatis (CT), Neisseria gonorrhoeae (NG), Genital Herpes (HSV-2), Trichomonas vaginalis (TV), vaginal Candidiasis	Bacterial Vaginosis	Interleukin (IL)-1β, IL-6, IL-8 (CXCL-8), IL-1 receptor antagonist (IL1RA), RANTES (CCL-5), macrophage inflammatory protein (MIP)-3α (CCL-20), vascular endothelial factor (VEGF), and soluble intercellular adhesion molecule (ICAM)-1 (CD54), soluble leukocyte protease inhibitor (SLPI) and BD-2	Can the pre-existing aberrant cervical immunity predict a new vaginal infection or dysbiotic condition?	Top quartile levels of all 10 individual immune mediators (except the anti-inflammatory ratio IL-1RA:IL-1β) predicted Nugent scores of 4–6 as well as BV at the next visit with higher than random occurrence (LR 1.8–4.88, p<0.05)	Intermediate Nugent score was preceded by higher IL-1β (bottom quartile OR 0.52, 0.28–0.97) and lower IL-1RA:IL-1β (top quartile OR 0.54, 0.29–0.98); BV was preceded by higher BD-2 (top quartile OR 2.22, 1.13–4.37 and bottom quartile OR 0.39, 0.20–0.78);
VVC003	10.1371/journal.pone.0224359		Vaginal Candidiasis	Interleukin (IL)-1β, IL-6, IL-8 (CXCL-8), IL-1 receptor antagonist (IL1RA), RANTES (CCL-5), macrophage inflammatory protein (MIP)-3α (CCL-20), vascular endothelial factor (VEGF), and soluble intercellular adhesion molecule (ICAM)-1 (CD54), soluble leukocyte protease inhibitor (SLPI) and BD-3	Can the pre-existing aberrant cervical immunity predict a new vaginal infection or dysbiotic condition?	Top quartile levels of eight of those individual mediators (IL-1β, BD-2, RANTES, MIP-3α, IL-6, IL-8, SLPI, and IL-1RA) predicted candida occurrence at the next visit (LR 1.5–2., p<0.05).	Candida was preceded by lower IL-1RA:IL-1β (bottom quartile OR 3.06, 1.37–6.84) and lower SLPI (bottom quartile OR 2.01, 1.02–3.94);

## Sheet: Immune Cells or Genes 
Article ID	DOI	Vaginal Infection	Infection Category Compared	Cells	Question	Findings - Cells	Findings - Genes	Authors Conclusion
VVC001	10.1111/aji.13814	Vaginal candidiasis	Vaginal candidiasis	CD11c+, CD14+, Monocytes, Macrophages	How is vaginal candida infection associated with ectocervical differential gene expression as compared with controls?		162 DEGs out of the 15435 genes were detected, with a p-value set at .01 and absolute fold changes above 1.5 Of the 162 DEGs, 147 genes were upregulated (log2FC [log2(fold change)] ranging from 3.83 to +0.59) and 15 genes were downregulated (log2FC ranging from −3.50 to −0.59) in the candida group
VVC001	10.1111/aji.13814	Vaginal candidiasis	Vaginal candidiasis	CD11c+, CD14+, Monocytes, Macrophages	How were the samples clustered based on gene expressions		The top 15 upregulated DEGs based on log2FC represented genes mainly involved in immune activation (including NOS2, CSF3, S100A7A, IL1B, FPR2, OSM, TNIP3,andIL6 The 15 downregulated DEGs in the candida group included KRT76 and CELSR2 which are important for epithelial integrity.
VVC001	10.1111/aji.13814	Vaginal candidiasis	Vaginal candidiasis	CD11c+, CD14+, Monocytes, Macrophages	What is the association between vaginal candida infection and ectocervical molecular pathways of immune regulation?		There was a significantly upregulated Gene Ontology (GO) pathway associations were inflammatory responses, including “neutrophil mediated immunity”, “neutrophil degranulation”, and “neutrophil activation involved in immune response Enrichment against the Kyoto Encyclopedia of Genes and Genomes (KEGG) database revealed associations with pathways including “cytokinecytokine receptor interaction For…
VVC001	10.1111/aji.13814	Vaginal candidiasis	Vaginal candidiasis	CD11c+, CD14+, Monocytes, Macrophages	What were the regulatory networks that affected the DEGs?		There was an observed upregulation of the transcription factors REL, RELA, NFKB1, JUN and STAT1 The 15 downregulated DEGs included a few genes of importance for epithelial integrity but did not associate with any GO, KEGG, MSigDB, or TRRUST pathways	There is upregulation of genes involved in immune activaton due to vaginal candida infections, including many genes associated with neutrophil activation
VVC001	10.1111/aji.13814	Vaginal candidiasis	Vaginal candidiasis	CD11c+, CD14+, Monocytes, Macrophages	Does the vaginal candida infection disrupted ectocervical epithelium? How does it affect the Endogenous Junction potentials?	Barrier stability was defined as high expression of EJPs as represented by adherens junctions (E-cadherin), tight junctions (claudin-1), desmosomes (DSG1), and anchoring proteins (ZO1). No difference was found between the candida group and controls when comparing height of the epithelium, epithelial coverage, relative theoretical accessible region for incoming pathogens (generated by flooding wat…		There is a relatively stable epithelial barrier despite the presence of immune activation in the candida group compared with the control group
VVC001	10.1111/aji.13814	Vaginal candidiasis	Vaginal candidiasis	CD11c+, CD14+, Monocytes, Macrophages	Is vaginal candida infection was associated with CD4+ cell influx in the ectocervical epithelium	No differences between groups were found in CD4+ coverage or the average distance of CD4+ cells to the apical border of the epithelium
VVC002	10.1128/spectrum.01626-22	Vaginal candidiasis	Vaginal candidiasis	CD31 CD41 T cells	Whats the relationship between candida colonization and cervical immune cell activation?	At baseline, the frequency of activated HLADR1 CD41 T cells was lower among adolescents with Candida colonization compared to those without (P = 0.018), while no differences in CCR51 CD41 HIV target cells were observed They also observed lower frequencies of activated, HIV-susceptible Th17-like cells (HLA-DR1, P = 0.029; CCR51, HLA-DR1, P = 0.061) Adolescents with Candida colonization had higher …
VVC002	10.1128/spectrum.01626-22	Vaginal candidiasis	Vaginal candidiasis	CD31 CD41 T cells	How do coinfections influence the relationship between Candida colonization and/or hypha formation and genital immune cells activation?	After adjusting for BV, bacterial STIs, and HSV-2 serology, women with low Candida colonization had significantly higher frequencies of CD41 Tcells(b = 12.87, P = 0.027) and CCR6– CCR10– T cells (b = 10.56, P = 0.019) but lower frequencies of Th17-like cells (b = 210.27, P = 0.026) compared to women without Candida colonization, and similar trends seen in womenwithhighCandida colonization and tho…	Candida colonization, independent of severity and symptoms, is associated with higher frequencies of some HIV target cells (CCR6– CCR10– CD41 T cells), although overall frequencies of Th17like cells were lower with Candida colonization	Prolonged Candida colonization, even when asymptomatic, is associated with a Th17 immune response in the human FGT, while no effects of clearance or acquisitions were measurable shortly after these events.
